# Supplementary material for: The Use of mHealth in Orthopedic Surgery: A Scoping Review
Source: Int J Environ Res Public Health. 2021 Nov 28;18(23):12549. doi: 10.3390/ijerph182312549 (PMC8657184; doi:10.3390/ijerph182312549)
Supplement: Supplementary file 1 [file ijerph-18-12549-s001.zip]

Archive with 1 entries (1 files):
- ijerph-1448625-SI.pdf
